# Supplementary material for: Implications of Chitinase 3-like 1 Protein in the Pathogenesis of Multiple Sclerosis in Autopsied Brains and a Murine Model
Source: Int J Mol Sci. 2025 Apr 27;26(9):4160. doi: 10.3390/ijms26094160 (PMC12071615; doi:10.3390/ijms26094160)
Supplement: Supplementary file 1 [file ijms-26-04160-s001.zip]

Archive with 1 entries (1 files):
- ijms-3512213-supplementary.pdf
